# Supplementary material for: Pre-exposure Prophylaxis Use by Breastfeeding HIV-Uninfected Women: A Prospective Short-Term Study of Antiretroviral Excretion in Breast Milk and Infant Absorption
Source: PLoS Med. 2016 Sep 27;13(9):e1002132. doi: 10.1371/journal.pmed.1002132 (PMC5038971; doi:10.1371/journal.pmed.1002132)
Supplement: S1 Table — (XLSX) [file pmed.1002132.s001.xlsx]

## Sheet: S1_Dataset_D-16-00760_R3
ID	VisitDay	specimen_type	ftc_ng/ml	tfv_ng/ml	CollectionType	Pair
30131	7	plasma	100	56	trough	Mother
30131	7	breastmilk	300	5.03	trough	Mother
30131	7	plasma	103	61.2	peak	Mother
30131	7	breastmilk	207	4.72	peak	Mother
30131	10	plasma	208	104	trough	Mother
30131	10	breastmilk	89.9	1.52	trough	Mother
30131	10	plasma	612	178	peak	Mother
30131	10	breastmilk	215	2.26	peak	Mother
30159	7	plasma	20.3	bql	peak	Infant
30234	7	plasma	88	56.5	trough	Mother
30234	7	breastmilk	285	3.53	trough	Mother
30234	7	plasma	47.9	24.4	peak	Mother
30234	7	breastmilk	140	2.13	peak	Mother
30234	10	plasma	80.3	34.9	trough	Mother
30234	10	breastmilk	196	4.41	trough	Mother
30234	10	plasma	595	141	peak	Mother
30234	10	breastmilk	137	3.2	peak	Mother
30256	7	plasma	20.1	bql	peak	Infant
30337	7	plasma	43.3	39.7	trough	Mother
30337	7	breastmilk	116	2.91	trough	Mother
30337	7	plasma	596	353	peak	Mother
30337	7	breastmilk	140	2.86	peak	Mother
30337	10	plasma	45.2	27.5	trough	Mother
30337	10	breastmilk	100	1.74	trough	Mother
30337	10	plasma	720	78.6	peak	Mother
30337	10	breastmilk	506	2.55	peak	Mother
30353	7	plasma	8.3	bql	peak	Infant
30430	7	plasma	118	53	trough	Mother
30430	7	breastmilk	216	3.63	trough	Mother
30430	7	plasma	957	266	peak	Mother
30430	7	breastmilk	298	3.98	peak	Mother
30430	10	plasma	93.2	46.8	trough	Mother
30430	10	breastmilk	130	2.29	trough	Mother
30430	10	plasma	191	60.7	peak	Mother
30430	10	breastmilk	91.4	1.59	peak	Mother
30455	7	plasma	14.1	bql	peak	Infant
30539	7	plasma	65	49.7	trough	Mother
30539	7	breastmilk	56.5	1.55	trough	Mother
30539	7	plasma	1780	416	peak	Mother
30539	7	breastmilk	194	1.24	peak	Mother
30539	10	plasma	61.1	47.4	trough	Mother
30539	10	breastmilk	104	2.35	trough	Mother
30539	10	plasma	2120	332	peak	Mother
30539	10	breastmilk	535	2.81	peak	Mother
30551	7	plasma	13.3	bql	peak	Infant
30632	7	plasma	70.2	55.5	trough	Mother
30632	7	breastmilk	134	5.85	trough	Mother
30632	7	plasma	1330	372	peak	Mother
30632	7	breastmilk	532	8.03	peak	Mother
30632	10	plasma	82.4	62.8	trough	Mother
30632	10	breastmilk	199	6.13	trough	Mother
30632	10	plasma	271	177	peak	Mother
30632	10	breastmilk	200	6.94	peak	Mother
30658	7	plasma	22	bql	peak	Infant
30835	7	plasma	92	42.5	trough	Mother
30835	7	breastmilk	52	0.5	trough	Mother
30835	7	plasma	140	58.7	peak	Mother
30835	7	breastmilk	159	1.9	peak	Mother
30835	10	plasma	52.6	24.4	trough	Mother
30835	10	breastmilk	156	2.12	trough	Mother
30835	10	plasma	228	74.3	peak	Mother
30835	10	breastmilk	128	1.68	peak	Mother
30850	7	plasma	7.9	bql	peak	Infant
30933	7	plasma	76.7	68.3	trough	Mother
30933	7	breastmilk	197	3.35	trough	Mother
30933	7	plasma	2050	350	peak	Mother
30933	7	breastmilk	693	7.49	peak	Mother
30933	10	plasma	113	75.3	trough	Mother
30933	10	breastmilk	334	8	trough	Mother
30933	10	plasma	2750	323	peak	Mother
30933	10	breastmilk	489	10.2	peak	Mother
30957	7	plasma	24	bql	peak	Infant
31133	7	plasma	62.4	34.4	trough	Mother
31133	7	breastmilk	254	3.37	trough	Mother
31133	7	plasma	886	152	peak	Mother
31133	7	breastmilk	715	5.41	peak	Mother
31133	10	plasma	79.3	42.5	trough	Mother
31133	10	breastmilk	332	4.26	trough	Mother
31133	10	plasma	519	118	peak	Mother
31133	10	breastmilk	481	4.6	peak	Mother
31157	7	plasma	16.5	bql	peak	Infant
31335	7	plasma	80.9	46.3	trough	Mother
31335	7	breastmilk	21.7	bql	trough	Mother
31335	7	plasma	78.4	52.7	peak	Mother
31335	7	breastmilk	140	2.84	peak	Mother
31335	10	plasma	28.8	15.6	trough	Mother
31335	10	breastmilk	87.1	1.21	trough	Mother
31335	10	plasma	2750	497	peak	Mother
31335	10	breastmilk	881	2.98	peak	Mother
31350	7	plasma	16.5	bql	peak	Infant
31537	7	plasma	82.8	40.5	trough	Mother
31537	7	breastmilk	120	2.41	trough	Mother
31537	7	plasma	90.2	43.1	peak	Mother
31537	7	breastmilk	179	4.63	peak	Mother
31537	10	plasma	90.6	43.6	trough	Mother
31537	10	breastmilk	69.2	1.41	trough	Mother
31537	10	plasma	113	42.7	peak	Mother
31537	10	breastmilk	121	3.03	peak	Mother
31553	7	plasma	12.2	bql	peak	Infant
31634	7	plasma	48.3	65.5	trough	Mother
31634	7	breastmilk	95.8	6.94	trough	Mother
31634	7	plasma	229	114	peak	Mother
31634	7	breastmilk	173	6.55	peak	Mother
31634	10	plasma	76.2	76.9	trough	Mother
31634	10	breastmilk	95.4	2.84	trough	Mother
31634	10	plasma	71.4	74.3	peak	Mother
31634	10	breastmilk	128	6.91	peak	Mother
31656	7	plasma	8.6	bql	peak	Infant
31656	7	plasma	84.8	56.9	trough	Mother
31656	7	breastmilk	146	1.5	trough	Mother
31656	7	plasma	2370	195	peak	Mother
31656	7	breastmilk	806	3.48	peak	Mother
31656	10	plasma	19.2	10.7	trough	Mother
31656	10	breastmilk	56.6	bql	trough	Mother
31656	10	plasma	46	14.4	peak	Mother
31656	10	breastmilk	211	10.5	peak	Mother
31754	7	plasma	11.8	bql	peak	Infant
31838	7	plasma	69.5	48.8	trough	Mother
31838	7	breastmilk	95.9	2.25	trough	Mother
31838	7	plasma	89.6	53.4	peak	Mother
31838	7	breastmilk	139	3.69	peak	Mother
31838	10	plasma	82.7	52.4	trough	Mother
31838	10	breastmilk	24.3	bql	trough	Mother
31838	10	plasma	263	154	peak	Mother
31838	10	breastmilk	80.5	2.32	peak	Mother
31852	7	plasma	9.3	bql	peak	Infant
32031	7	plasma	66.9	38.9	trough	Mother
32031	7	breastmilk	192	2.46	trough	Mother
32031	7	plasma	2010	328	peak	Mother
32031	7	breastmilk	523	3.64	peak	Mother
32031	10	plasma	98.7	54.1	trough	Mother
32031	10	breastmilk	107	1.29	trough	Mother
32031	10	plasma	155	58.4	peak	Mother
32031	10	breastmilk	171	2.16	peak	Mother
32059	7	plasma	105	17.4	peak	Infant
32534	7	plasma	46.2	44.7	trough	Mother
32534	7	breastmilk	88.7	2.29	trough	Mother
32534	7	plasma	1540	319	peak	Mother
32534	7	breastmilk	537	3.31	peak	Mother
32534	10	plasma	58.1	47.1	trough	Mother
32534	10	breastmilk	131	3.24	trough	Mother
32534	10	plasma	3010	401	peak	Mother
32534	10	breastmilk	256	1.77	peak	Mother
32556	7	plasma	11.1	bql	peak	Infant
32733	10	plasma	104	72.5	trough	Mother
32733	10	breastmilk	309	5.61	trough	Mother
32733	10	plasma	165	122	peak	Mother
32733	10	breastmilk	218	4.29	peak	Mother
32757	10	plasma	11.5	bql	peak	Infant
32938	7	plasma	8.2	1.7	peak	Mother
32938	7	breastmilk	2.5	bql	peak	Mother
32952	7	plasma	bql	bql	peak	Infant
33033	7	plasma	57.4	51.8	trough	Mother
33033	7	breastmilk	228	4.24	trough	Mother
33033	7	plasma	94.4	82.2	peak	Mother
33033	7	breastmilk	149	3.25	peak	Mother
33033	10	plasma	68.2	53.1	trough	Mother
33033	10	breastmilk	140	2.26	trough	Mother
33033	10	plasma	1940	261	peak	Mother
33033	10	breastmilk	311	2.83	peak	Mother
33057	7	plasma	9.4	bql	peak	Infant
33139	7	plasma	68.5	57.4	trough	Mother
33139	7	breastmilk	113	3.41	trough	Mother
33139	7	plasma	63.7	57.5	peak	Mother
33139	7	breastmilk	100	4.05	peak	Mother
33139	10	plasma	47.2	32.4	trough	Mother
33139	10	breastmilk	125	3.23	trough	Mother
33139	10	plasma	77.1	35.2	peak	Mother
33139	10	breastmilk	72.3	1.75	peak	Mother
33151	7	plasma	6.3	0.9	peak	Infant
33438	7	plasma	78	59.6	trough	Mother
33438	7	breastmilk	82.5	1.37	trough	Mother
33438	7	plasma	66.7	50.6	peak	Mother
33438	7	breastmilk	44.5	bql	peak	Mother
33438	10	plasma	47.8	36.4	trough	Mother
33438	10	breastmilk	41.1	bql	trough	Mother
33438	10	plasma	907	443	peak	Mother
33438	10	breastmilk	126	1.04	peak	Mother
33452	7	plasma	11.3	bql	peak	Infant
33531	7	plasma	81.2	44.9	trough	Mother
33531	7	breastmilk	137	1.94	trough	Mother
33531	7	plasma	2290	368	peak	Mother
33531	7	breastmilk	758	2.69	peak	Mother
33531	10	plasma	74.9	34.6	trough	Mother
33531	10	breastmilk	201	3.51	trough	Mother
33531	10	plasma	1040	303	peak	Mother
33531	10	breastmilk	181	1.89	peak	Mother
33559	7	plasma	14.9	bql	peak	Infant
33635	7	plasma	87.1	43.2	trough	Mother
33635	7	breastmilk	179	4.19	trough	Mother
33635	7	plasma	389	308	peak	Mother
33635	7	breastmilk	54.4	1.33	peak	Mother
33635	10	plasma	134	82.6	trough	Mother
33635	10	breastmilk	252	6.7	trough	Mother
33635	10	plasma	44.7	21.9	peak	Mother
33635	10	breastmilk	214	3.99	peak	Mother
33650	7	plasma	13.2	bql	peak	Infant
33730	7	plasma	59	21.3	trough	Mother
33730	7	breastmilk	219	6.65	trough	Mother
33730	7	plasma	85.2	29.4	peak	Mother
33730	7	breastmilk	91.9	2.69	peak	Mother
33730	10	plasma	110	61.3	trough	Mother
33730	10	breastmilk	212	5.04	trough	Mother
33730	10	plasma	44	18	peak	Mother
33730	10	breastmilk	206	6.12	peak	Mother
33755	7	plasma	24.7	bql	peak	Infant
33832	7	plasma	96.1	78.9	trough	Mother
33832	7	breastmilk	182	4.24	trough	Mother
33832	7	plasma	203	106	peak	Mother
33832	7	breastmilk	183	3.12	peak	Mother
33832	10	plasma	103	74.1	trough	Mother
33832	10	breastmilk	29.7	0.5	trough	Mother
33832	10	plasma	93.1	72.1	peak	Mother
33832	10	breastmilk	19.8	bql	peak	Mother
33858	7	plasma	16.7	bql	peak	Infant
33936	7	plasma	57.2	38.7	trough	Mother
33936	7	breastmilk	173	2.7	trough	Mother
33936	7	plasma	1440	189	peak	Mother
33936	7	breastmilk	888	2.86	peak	Mother
33936	10	plasma	40.6	34.2	trough	Mother
33936	10	breastmilk	80.2	1.27	trough	Mother
33936	10	plasma	38.2	22.3	peak	Mother
33936	10	breastmilk	96.5	2.02	peak	Mother
33954	7	plasma	13.6	bql	peak	Infant
33954	7	plasma	66.9	43.3	trough	Mother
33954	7	breastmilk	101	2.44	trough	Mother
33954	7	plasma	1920	357	peak	Mother
33954	7	breastmilk	1710	5.14	peak	Mother
33954	10	plasma	76	52.9	trough	Mother
33954	10	breastmilk	84	1.89	trough	Mother
33954	10	plasma	2190	347	peak	Mother
33954	10	breastmilk	557	2.08	peak	Mother
34056	7	plasma	21.4	bql	peak	Infant
34532	7	plasma	77.9	40.7	trough	Mother
34532	7	breastmilk	115	1.99	trough	Mother
34532	7	plasma	90.6	15.3	peak	Mother
34532	7	breastmilk	138	2.16	peak	Mother
34532	10	plasma	94.5	47.5	trough	Mother
34532	10	breastmilk	90.7	1.95	trough	Mother
34532	10	plasma	115	41.9	peak	Mother
34532	10	breastmilk	70.9	1.47	peak	Mother
34558	7	plasma	19.9	bql	peak	Infant
34833	7	plasma	80.3	42.4	trough	Mother
34833	7	breastmilk	74.9	1.57	trough	Mother
34833	7	plasma	785	293	peak	Mother
34833	7	breastmilk	282	3.56	peak	Mother
34833	10	plasma	89	57.2	trough	Mother
34833	10	breastmilk	34	1.08	trough	Mother
34833	10	plasma	1590	247	peak	Mother
34833	10	breastmilk	525	2.36	peak	Mother
34857	7	plasma	8.6	bql	peak	Infant
34935	7	plasma	84.2	74.3	trough	Mother
34935	7	breastmilk	113	1.32	trough	Mother
34935	7	plasma	626	173	peak	Mother
34935	7	breastmilk	126	1.49	peak	Mother
34935	10	plasma	87	62.3	trough	Mother
34935	10	breastmilk	183	2.78	trough	Mother
34935	10	plasma	62	46.8	peak	Mother
34935	10	breastmilk	82	1.79	peak	Mother
34950	7	plasma	13.7	bql	peak	Infant
40236	7	plasma	84.2	36.7	trough	Mother
40236	7	breastmilk	304	3.96	trough	Mother
40236	7	plasma	74	44.1	peak	Mother
40236	7	breastmilk	156	2.12	peak	Mother
40236	10	plasma	84.4	36.1	trough	Mother
40236	10	breastmilk	231	3.75	trough	Mother
40236	10	plasma	112	44.9	peak	Mother
40236	10	breastmilk	128	1.95	peak	Mother
40254	7	plasma	11.3	bql	peak	Infant
40330	7	plasma	116	54.3	trough	Mother
40330	7	breastmilk	363	10.4	trough	Mother
40330	7	plasma	107	46.7	peak	Mother
40330	7	breastmilk	338	6.53	peak	Mother
40330	10	plasma	99	52.5	trough	Mother
40330	10	breastmilk	357	7.41	trough	Mother
40330	10	plasma	89.9	53.2	peak	Mother
40330	10	breastmilk	262	7.02	peak	Mother
40355	7	plasma	24.3	bql	peak	Infant
40437	7	plasma	61.9	39.3	trough	Mother
40437	7	breastmilk	202	3.14	trough	Mother
40437	7	plasma	1400	215	peak	Mother
40437	7	breastmilk	244	3.05	peak	Mother
40437	10	plasma	61.9	39.4	trough	Mother
40437	10	breastmilk	167	2.96	trough	Mother
40437	10	plasma	1230	223	peak	Mother
40437	10	breastmilk	289	2.94	peak	Mother
40453	7	plasma	7.1	0.16	peak	Infant
40532	7	plasma	86.7	49.7	trough	Mother
40532	7	breastmilk	264	3.42	trough	Mother
40532	7	plasma	145	56.9	peak	Mother
40532	7	breastmilk	354	4.26	peak	Mother
40532	10	plasma	91.1	45.8	trough	Mother
40532	10	breastmilk	250	2.89	trough	Mother
40532	10	plasma	94.1	39.6	peak	Mother
40532	10	breastmilk	204	3.89	peak	Mother
40558	7	plasma	16.2	bql	peak	Infant
40639	7	plasma	68.3	36.4	trough	Mother
40639	7	breastmilk	180	2.52	trough	Mother
40639	7	plasma	2110	455	peak	Mother
40639	7	breastmilk	533	3.44	peak	Mother
40639	10	plasma	71.2	36.5	trough	Mother
40639	10	breastmilk	231	3.03	trough	Mother
40639	10	plasma	1300	308	peak	Mother
40639	10	breastmilk	290	2.77	peak	Mother
40651	7	plasma	17.2	bql	peak	Infant
40731	7	plasma	102	57	trough	Mother
40731	7	breastmilk	262	7.88	trough	Mother
40731	7	plasma	515	140	peak	Mother
40731	7	breastmilk	247	6.57	peak	Mother
40731	10	plasma	97.6	53.8	trough	Mother
40731	10	breastmilk	284	8.07	trough	Mother
40731	10	plasma	94.8	61.7	peak	Mother
40731	10	breastmilk	225	7.27	peak	Mother
40759	7	plasma	10.9	0.9	peak	Infant
40833	7	plasma	77.7	56	trough	Mother
40833	7	breastmilk	130	3.25	trough	Mother
40833	7	plasma	250	191	peak	Mother
40833	7	breastmilk	174	3.72	peak	Mother
40833	10	plasma	92.6	68	trough	Mother
40833	10	breastmilk	193	3.59	trough	Mother
40833	10	plasma	1370	372	peak	Mother
40833	10	breastmilk	1090	6.04	peak	Mother
40935	7	plasma	104	64.2	trough	Mother
40935	7	breastmilk	241	8.11	trough	Mother
40935	7	plasma	1600	352	peak	Mother
40935	7	breastmilk	555	9.57	peak	Mother
40935	10	plasma	94.6	55.6	trough	Mother
40935	10	breastmilk	244	7.6	trough	Mother
40935	10	plasma	855	472	peak	Mother
40935	10	breastmilk	340	9.12	peak	Mother
40950	7	plasma	13	bql	peak	Infant
41032	7	plasma	95.5	46	trough	Mother
41032	7	breastmilk	159	3.5	trough	Mother
41032	7	plasma	129	63.4	peak	Mother
41032	7	breastmilk	185	3.49	peak	Mother
41032	10	plasma	97	36.3	trough	Mother
41032	10	breastmilk	179	2.68	trough	Mother
41032	10	plasma	259	78.2	peak	Mother
41032	10	breastmilk	199	2.61	peak	Mother
41058	7	plasma	8.8	bql	peak	Infant
41135	7	plasma	104	62.3	trough	Mother
41135	7	breastmilk	278	4.7	trough	Mother
41135	7	plasma	326	158	peak	Mother
41135	7	breastmilk	222	3.52	peak	Mother
41135	10	plasma	97.5	57.8	trough	Mother
41135	10	breastmilk	274	3.98	trough	Mother
41135	10	plasma	89.9	56.2	peak	Mother
41135	10	breastmilk	203	3.09	peak	Mother
41150	10	plasma	5.6	bql	peak	Infant
41238	7	plasma	79	53	trough	Mother
41238	7	breastmilk	193	13.3	trough	Mother
41238	7	plasma	2090	431	peak	Mother
41238	7	breastmilk	336	17.1	peak	Mother
41238	10	plasma	99.7	51.1	trough	Mother
41238	10	breastmilk	244	10.2	trough	Mother
41238	10	plasma	1430	321	peak	Mother
41238	10	breastmilk	417	9.17	peak	Mother
41252	7	plasma	16.6	bql	peak	Infant
41333	7	plasma	85.5	57.4	trough	Mother
41333	7	breastmilk	133	4.17	trough	Mother
41333	7	plasma	264	200	peak	Mother
41333	7	breastmilk	161	3.92	peak	Mother
41333	10	plasma	103	58.9	trough	Mother
41333	10	breastmilk	208	4.13	trough	Mother
41333	10	plasma	244	173	peak	Mother
41333	10	breastmilk	209	4.5	peak	Mother
41357	7	plasma	17.2	bql	peak	Infant
41530	7	plasma	123	45.5	trough	Mother
41530	7	breastmilk	320	3.6	trough	Mother
41530	7	plasma	134	51.5	peak	Mother
41530	7	breastmilk	218	2.34	peak	Mother
41530	10	plasma	137	67.7	trough	Mother
41530	10	breastmilk	330	3.38	trough	Mother
41530	10	plasma	124	73.7	peak	Mother
41530	10	breastmilk	196	2.73	peak	Mother
41555	7	plasma	14	bql	peak	Infant
41636	7	plasma	142	106	trough	Mother
41636	7	breastmilk	352	7.77	trough	Mother
41636	7	plasma	161	119	peak	Mother
41636	7	breastmilk	280	7.64	peak	Mother
41636	10	plasma	152	108	trough	Mother
41636	10	breastmilk	532	10.3	trough	Mother
41636	10	plasma	767	289	peak	Mother
41636	10	breastmilk	401	9.06	peak	Mother
41654	7	plasma	22	bql	peak	Infant
41654	7	plasma	133	78.4	trough	Mother
41654	7	breastmilk	531	5.45	trough	Mother
41654	7	plasma	2270	1000	peak	Mother
41654	7	breastmilk	405	4.93	peak	Mother
41654	10	plasma	134	87.8	trough	Mother
41654	10	breastmilk	440	5.37	trough	Mother
41654	10	plasma	1980	564	peak	Mother
41654	10	breastmilk	633	5.38	peak	Mother
41756	7	plasma	6.7	bql	peak	Infant
41937	7	plasma	69.1	58.1	trough	Mother
41937	7	breastmilk	126	3.01	trough	Mother
41937	7	plasma	84.6	58.6	peak	Mother
41937	7	breastmilk	88.5	2.66	peak	Mother
41937	10	plasma	64.6	61.8	trough	Mother
41937	10	breastmilk	135	4.06	trough	Mother
41937	10	plasma	166	152	peak	Mother
41937	10	breastmilk	98	2.88	peak	Mother
41953	7	plasma	14.5	bql	peak	Infant
42038	7	plasma	127	93.2	trough	Mother
42038	7	breastmilk	253	6.03	trough	Mother
42038	7	plasma	908	453	peak	Mother
42038	7	breastmilk	431	5.55	peak	Mother
42038	10	plasma	131	66.2	trough	Mother
42038	10	breastmilk	231	4.65	trough	Mother
42038	10	plasma	1540	472	peak	Mother
42038	10	breastmilk	557	4.68	peak	Mother
42052	7	plasma	6.3	bql	peak	Infant
42134	7	plasma	68.8	30.3	trough	Mother
42134	7	breastmilk	250	2.28	trough	Mother
42134	7	plasma	1650	425	peak	Mother
42134	7	breastmilk	438	2.86	peak	Mother
42134	10	plasma	89.4	44.6	trough	Mother
42134	10	breastmilk	245	3.25	trough	Mother
42134	10	plasma	547	272	peak	Mother
42134	10	breastmilk	207	2.64	peak	Mother
42156	7	plasma	bql	bql	peak	Infant
42232	7	plasma	113	43.2	trough	Mother
42232	7	breastmilk	228	3.25	trough	Mother
42232	7	plasma	113	45.5	peak	Mother
42232	7	breastmilk	200	2.8	peak	Mother
42232	10	plasma	91	39.8	trough	Mother
42232	10	breastmilk	249	3.21	trough	Mother
42232	10	plasma	219	85.9	peak	Mother
42232	10	breastmilk	216	3.75	peak	Mother
42258	7	plasma	12.2	bql	peak	Infant
42433	7	plasma	226	51.9	trough	Mother
42433	7	breastmilk	356	2.98	trough	Mother
42433	7	plasma	659	384	peak	Mother
42433	7	breastmilk	371	3.33	peak	Mother
42433	10	plasma	183	55.3	trough	Mother
42433	10	breastmilk	331	3.3	trough	Mother
42433	10	plasma	554	309	peak	Mother
42433	10	breastmilk	352	2.24	peak	Mother
42457	7	plasma	10.5	bql	peak	Infant
